# Supplementary material for: Yersinia fenwicki sp. nov., isolated from human clinical cases in Aotearoa | New Zealand and Australia
Source: Int J Syst Evol Microbiol. 2026 Jan 21;76(1):007034. doi: 10.1099/ijsem.0.007034 (PMC12828076; doi:10.1099/ijsem.0.007034)
Supplement: Uncited Supplementary Material 1. [file ijsem-76-07034-s001.xlsx]

## Sheet: Table S1
Table S1: Assembly statistics for genomes assembled from Illumina-only data.
Sample ID	Depth	#contigs (>500bp)	Total length	N50	GC content
NZRM 4765, 15ER0058	225	74	4915952	202235	47.01
NZRM 4766, 15ER0187	159	80	4779129	255400	46.9
NZRM4767T, 15ER0244	176	88	4809708	149119	46.93
NZRM 4768, 18ER0470	138	65	4770867	203965	46.93
NZRM 4769, 18ER0612	140	55	4772797	378089	46.92
NZRM 4771, 22ER0879	107	79	4826181	142244	46.92
22ER4185	264	51	4761269	282424	46.91
NZRM4780, 24ER0337	79	78	4925318	352996	47.02
M2300673	91	359	4630547	26041	47.22
M2301254	70	318	4599723	31038	47.11
T = type strain

## Sheet: Table S2
Table S2: Average nucleotide identity (ANI) for all genomes analysed within this study1
Strain	Genomic_species	15ER0058	15ER0187	15ER0244T	18ER0470	18ER0612	21ER3874	22ER4185	22ER0879	24ER0337	M2300673	M2301254		Species mean
15ER0058	fenwicki
15ER0187	fenwicki	99.9677
15ER0244T	fenwicki	99.9743	99.978											99.94
18ER0470	fenwicki	99.9517	99.9686	99.9669
18ER0612	fenwicki	99.966	99.9875	99.9784	99.9672
21ER3874	fenwicki	99.9728	99.9891	99.9931	99.9679	99.9874
22ER4185	fenwicki	99.8805	99.9181	99.9187	99.9607	99.9069	99.9325
22ER0879	fenwicki	99.9716	99.9891	99.9831	99.9669	99.9925	99.9906	99.9333
24ER0337	fenwicki	99.9698	99.9768	99.9724	99.9648	99.9906	99.981	99.8981	99.9809
M2300673ta	fenwicki	99.8731	99.8884	99.8642	99.9	99.8466	99.8937	99.9108	99.8662	99.8569
M2301254ta	fenwicki	99.941	99.9435	99.927	99.9167	99.9096	99.9257	99.8445	99.9289	99.9161	99.8781
ATCC35236T	aldovae	85.4245	85.4571	85.5189	85.4017	85.4148	85.5289	85.4142	85.4569	85.4757	85.5213	85.6217		85.49
IP07632	aldovae	85.2485	85.2443	85.2815	85.2179	85.283	85.2301	85.2313	85.2421	85.3178	85.4913	85.4618
IP07971	aldovae	85.552	85.582	85.589	85.4781	85.4472	85.5525	85.4902	85.5084	85.6146	85.6456	85.6102
IP08290	aldovae	85.5359	85.6843	85.6314	85.5551	85.555	85.6083	85.5046	85.552	85.6075	85.6534	85.5118
IP08619	aldovae	85.3887	85.4194	85.4888	85.3635	85.4914	85.4651	85.39	85.3793	85.5487	85.6445	85.5544
IP08631	aldovae	85.5187	85.5584	85.6426	85.4876	85.4921	85.5284	85.4676	85.4484	85.6091	85.5799	85.6351
IP08789	aldovae	85.4828	85.5798	85.6491	85.4819	85.5183	85.6139	85.5307	85.4649	85.6513	85.6585	85.5569
IP08791	aldovae	85.4078	85.4215	85.4677	85.4747	85.4956	85.5169	85.3831	85.4315	85.4898	85.5177	85.4511
IP23238	aldovae	85.4788	85.3962	85.4836	85.4604	85.3735	85.445	85.4462	85.4529	85.537	85.6535	85.638
IP27925	aleksiciae	84.5342	84.4309	84.5218	84.569	84.4185	84.3721	84.3889	84.4227	84.3606	84.5445	84.5001		84.53
IP28584	aleksiciae	84.574	84.601	84.641	84.6554	84.4642	84.6034	84.5725	84.5052	84.5367	84.6316	84.6176
IP28585	aleksiciae	84.5188	84.5139	84.6056	84.6429	84.5137	84.4706	84.5402	84.4644	84.4916	84.5966	84.5349
IP28587	aleksiciae	84.6098	84.5041	84.5898	84.5485	84.5362	84.526	84.5233	84.5401	84.4854	84.6742	84.6593
IP29443	aleksiciae	84.4448	84.5321	84.5384	84.5245	84.4742	84.4618	84.4001	84.4758	84.3787	84.5825	84.6415
IP38862	aleksiciae	84.4358	84.5017	84.4955	84.4168	84.3766	84.3626	84.3836	84.4601	84.3032	84.5336	84.4811
Y159T	aleksiciae	84.6258	84.6127	84.6824	84.6421	84.6649	84.5896	84.6093	84.6065	84.5075	84.7589	84.6493
22714_85	alsatica	85.3472	85.3376	85.3444	85.3804	85.3843	85.4008	85.2919	85.3046	85.2728	85.4133	85.4397		85.38
FE80258	alsatica	85.3685	85.2397	85.3149	85.3348	85.2506	85.2646	85.251	85.2704	85.2479	85.3599	85.387
IP35553	alsatica	85.4562	85.5137	85.5448	85.5198	85.4264	85.5102	85.4478	85.4741	85.4232	85.4333	85.4883
IP37124	alsatica	85.3997	85.4451	85.3598	85.389	85.3351	85.3917	85.3773	85.4098	85.322	85.34	85.3582
IP37802	alsatica	85.3975	85.3929	85.3678	85.3608	85.401	85.3801	85.3462	85.2948	85.2965	85.4299	85.3974
IP38166	alsatica	85.3601	85.3443	85.3911	85.3319	85.3081	85.3451	85.342	85.3282	85.2708	85.3671	85.4116
IP38403	alsatica	85.3599	85.4322	85.4692	85.3945	85.38	85.4057	85.4614	85.456	85.3724	85.4856	85.4469
IP38767	alsatica	85.3746	85.4437	85.4545	85.3555	85.326	85.2927	85.3655	85.2882	85.3063	85.3284	85.3956
IP38850T	alsatica	85.3	85.3067	85.305	85.2553	85.1731	85.3055	85.3684	85.2403	85.2719	85.3956	85.3856
IP39458	alsatica	85.4148	85.4311	85.4602	85.4377	85.4071	85.392	85.4563	85.3604	85.3913	85.5232	85.4875
IP39797	alsatica	85.2843	85.4529	85.4266	85.5066	85.4047	85.4079	85.3945	85.3802	85.3532	85.3361	85.3737
IP39904	artesiana	92.9075	92.8062	92.8277	92.778	92.8491	92.7944	92.8031	92.7804	92.7929	93.0232	92.968		92.92
IP41384	artesiana	92.9554	92.8577	92.8812	92.8642	92.8315	92.8112	92.8236	92.8529	92.8516	93.0736	92.9991
IP42281T	artesiana	93.0087	92.9274	92.9745	92.9883	92.9895	92.9357	92.9389	92.9784	92.9923	93.1782	93.1172
IP42750	artesiana	92.9866	92.8437	92.8954	92.8899	92.8562	92.8999	92.8786	92.9037	92.8602	93.128	93.0561
ATCC43970T	bercovieri	84.3778	84.3332	84.3056	84.2292	84.2522	84.3453	84.2174	84.3004	84.229	84.3869	84.4467		84.45
IP25873	bercovieri	84.6327	84.517	84.4896	84.6371	84.5145	84.6155	84.4999	84.5275	84.5547	84.5417	84.6087
IP26086	bercovieri	84.5616	84.5254	84.5295	84.4118	84.4371	84.4815	84.4157	84.4619	84.4696	84.6153	84.5905
IP27502	bercovieri	84.5712	84.385	84.5086	84.3468	84.3386	84.3192	84.391	84.3581	84.4496	84.52	84.5058
IP33686	bercovieri	84.5098	84.5563	84.4924	84.5585	84.4679	84.4747	84.4806	84.5001	84.4401	84.5375	84.6651
IP36520	bercovieri	84.6273	84.3889	84.4229	84.49	84.3081	84.3669	84.3627	84.3417	84.6266	84.4526	84.5401
IP36824	bercovieri	84.5608	84.4393	84.4917	84.3623	84.3438	84.4057	84.3761	84.4369	84.3748	84.4159	84.4828
IP37104	bercovieri	84.5241	84.5521	84.5685	84.4415	84.3285	84.4621	84.4237	84.4043	84.4236	84.4999	84.5604
IP38896	bercovieri	84.4691	84.4677	84.4979	84.4828	84.3677	84.4199	84.3815	84.4845	84.3253	84.493	84.5075
IP39738	bercovieri	84.4042	84.4504	84.367	84.3268	84.2874	84.3723	84.2978	84.381	84.2782	84.4799	84.486
IP37834	canariae	87.3276	87.3348	87.3841	87.4253	87.3659	87.2904	87.2879	87.2978	87.2642	87.4345	87.4514		87.35
IP38017	canariae	87.3352	87.3587	87.3457	87.3271	87.364	87.3421	87.298	87.2704	87.3193	87.4624	87.4469
NCTC_14382T	canariae	87.3322	87.3061	87.3541	87.3265	87.3371	87.3444	87.3155	87.2912	87.2919	87.4531	87.4592
8081	enterocolitica subsp. enterocolitica	94.1419	94.1007	94.0871	94.1112	94.0614	94.0603	94.0422	94.0705	94.0336	94.2639	94.2322		94.14
ATCC9610T	enterocolitica subsp. enterocolitica	94.2423	94.1149	94.1287	94.1575	94.1553	94.1071	94.1214	94.1345	94.1533	94.3219	94.2431
E701	enterocolitica subsp. enterocolitica	94.1735	94.0896	94.0878	94.0812	94.1057	94.1403	94.1262	94.0958	94.103	94.299	94.2229
E736	enterocolitica subsp. enterocolitica	94.118	94.0496	94.0908	94.0602	94.0225	94.0738	94.0345	94.0249	94.0319	94.2286	94.154
IP28308	enterocolitica subsp. enterocolitica	94.2196	94.0889	94.1311	94.0959	94.0504	94.103	94.1007	94.0801	94.0275	94.3161	94.179
IP35698	enterocolitica subsp. enterocolitica	94.2226	94.1727	94.1879	94.2002	94.1722	94.1685	94.1405	94.1465	94.1213	94.321	94.2339
IP39995	enterocolitica subsp. enterocolitica	94.2137	94.2306	94.1351	94.1855	94.1309	94.1504	94.1154	94.1245	94.1361	94.2492	94.3308
ST5081	enterocolitica subsp. enterocolitica	94.1222	94.1032	94.052	94.1188	94.0327	94.0381	94.0363	94.0501	94.0257	94.2482	94.1539
SZ375_04	enterocolitica subsp. enterocolitica	94.253	94.1577	94.15	94.1947	94.1289	94.1818	94.1638	94.1292	94.1308	94.3307	94.2697
ERL04757	enterocolitica subsp. palearctica	94.1768	94.0886	94.1026	94.0683	94.0775	94.1297	94.0806	94.0418	94.0596	94.2026	94.1868		94.37
IP00178	enterocolitica subsp. palearctica	94.0198	93.9111	93.9604	93.9519	93.9	93.9445	93.8763	93.8389	93.9355	94.1257	94.0235
IP01119	enterocolitica subsp. palearctica	94.0447	93.9065	93.929	93.9479	93.9183	93.9364	93.8981	93.8589	93.8976	94.1211	94.0396
IP06077	enterocolitica subsp. palearctica	93.9866	93.9463	93.9619	93.9631	93.8893	93.9055	93.8797	93.8297	93.9376	94.079	94.0614
IP10393	enterocolitica subsp. palearctica	94.0476	93.9278	93.9621	93.9747	93.9668	93.9421	93.8763	93.8986	93.9013	94.111	94.099
IP10857	enterocolitica subsp. palearctica	93.9641	93.886	93.9431	93.9283	93.8933	93.894	93.8507	93.8343	93.8428	94.0798	93.9664
IP13768	enterocolitica subsp. palearctica	94.1813	94.1131	94.1531	94.1538	94.126	94.1596	94.096	94.107	94.1414	94.2766	94.2459
IP25727	enterocolitica subsp. palearctica	94.1043	94.0703	94.048	94.0638	94.0229	94.0502	94.0261	93.978	94.0558	94.187	94.1687
IP27167	enterocolitica subsp. palearctica	94.1319	94.1449	94.1096	94.1098	94.1081	94.1073	94.099	94.113	94.1128	94.1985	94.1821
IP28863	enterocolitica subsp. palearctica	94.2236	94.224	94.1313	94.2026	94.1612	94.1745	94.192	94.1745	94.2227	94.28	94.2948
IP37421	enterocolitica subsp. palearctica	94.7604	94.6758	94.7133	94.7077	94.697	94.6563	94.6293	94.6738	94.6624	94.811	94.8423
IP37609	enterocolitica subsp. palearctica	94.6613	94.5559	94.6298	94.6317	94.6027	94.6165	94.6141	94.6272	94.6258	94.7941	94.833
IP37646	enterocolitica subsp. palearctica	94.3157	94.2895	94.296	94.2722	94.2504	94.2427	94.2121	94.2094	94.2119	94.3696	94.4025
IP37669	enterocolitica subsp. palearctica	94.7273	94.6548	94.7245	94.7092	94.6737	94.7005	94.6843	94.6714	94.665	94.8278	94.8627
IP37773	enterocolitica subsp. palearctica	94.748	94.7179	94.732	94.7377	94.7109	94.6551	94.6838	94.6281	94.6894	94.786	94.8097
IP37839	enterocolitica subsp. palearctica	94.3063	94.3357	94.2754	94.3504	94.2502	94.2822	94.2689	94.27	94.2554	94.2439	94.3944
IP37994	enterocolitica subsp. palearctica	94.6426	94.6292	94.6115	94.6715	94.6383	94.5812	94.6223	94.5795	94.5952	94.7119	94.7832
IP38019	enterocolitica subsp. palearctica	94.6901	94.5713	94.6675	94.6689	94.632	94.6363	94.6489	94.674	94.6735	94.8461	94.7805
IP38143	enterocolitica subsp. palearctica	94.695	94.5789	94.615	94.6282	94.6079	94.5753	94.6232	94.5785	94.6345	94.7915	94.8087
IP38164	enterocolitica subsp. palearctica	94.2245	94.2201	94.2033	94.291	94.2171	94.1825	94.2042	94.2151	94.2082	94.3692	94.2722
Y11T	enterocolitica subsp. palearctica	94.0267	93.9216	93.918	93.9355	93.8848	93.9039	93.8556	93.8514	93.9342	94.096	94.0929
YE12_03	enterocolitica subsp. palearctica	94.0415	94.0037	94.0008	93.9501	93.94	93.9265	93.9035	93.8809	93.8903	94.047	94.0792
YE13_03	enterocolitica subsp. palearctica	94.686	94.6792	94.671	94.6496	94.6843	94.623	94.626	94.5481	94.601	94.6959	94.8548
YE218_02	enterocolitica subsp. palearctica	94.1045	94.0211	94.0734	94.0595	94.0249	94.0662	93.9957	93.9594	93.9955	94.198	94.1462
IP38307	enterocolitica subsp. palearctica	94.1677	94.1688	94.1489	94.1212	94.096	94.1445	94.103	94.1373	94.1448	94.188	94.1777
IP38482	enterocolitica subsp. palearctica	94.2834	94.2554	94.2667	94.2911	94.2499	94.2428	94.2132	94.2325	94.2514	94.3597	94.3181
IP38491	enterocolitica subsp. palearctica	94.7064	94.6744	94.6772	94.7068	94.7054	94.6737	94.6905	94.6583	94.6673	94.8498	94.7774
IP38513	enterocolitica subsp. palearctica	94.7543	94.6917	94.7423	94.7263	94.6751	94.6825	94.6972	94.6251	94.7381	94.7971	94.8578
IP38574	enterocolitica subsp. palearctica	94.7108	94.6574	94.6927	94.7253	94.6898	94.6765	94.6857	94.6638	94.6622	94.8772	94.8696
IP38865	enterocolitica subsp. palearctica	94.6926	94.6297	94.6772	94.6838	94.6926	94.6665	94.7204	94.6595	94.6917	94.7823	94.817
IP38932	enterocolitica subsp. palearctica	94.2739	94.2608	94.2359	94.2564	94.2229	94.19	94.2208	94.1824	94.278	94.3274	94.3045
IP39161	enterocolitica subsp. palearctica	94.8221	94.7954	94.7489	94.8169	94.7767	94.7856	94.7544	94.7803	94.7156	94.8468	94.9018
IP39244	enterocolitica subsp. palearctica	94.1992	94.0966	94.1133	94.0993	94.1073	94.1067	94.0817	94.0727	94.0784	94.2881	94.2463
IP39610	enterocolitica subsp. palearctica	94.784	94.7656	94.7322	94.7964	94.7555	94.7445	94.743	94.7686	94.7339	94.8436	94.8716
IP39687	enterocolitica subsp. palearctica	94.6668	94.5722	94.5864	94.6403	94.5676	94.5598	94.5992	94.6101	94.6213	94.7905	94.8222
IP39735	enterocolitica subsp. palearctica	94.7269	94.6801	94.6549	94.6534	94.6576	94.6039	94.6928	94.6605	94.6624	94.8385	94.8205
IP39736	enterocolitica subsp. palearctica	94.7387	94.6293	94.698	94.674	94.6645	94.6694	94.6848	94.6911	94.6475	94.8036	94.8199
IP39782	enterocolitica subsp. palearctica	94.2292	94.2311	94.2427	94.1607	94.214	94.1925	94.17	94.1817	94.1872	94.3105	94.2782
IP39798	enterocolitica subsp. palearctica	94.3216	94.2394	94.263	94.2225	94.2666	94.2502	94.2234	94.2211	94.1884	94.348	94.4114
IP39863	enterocolitica subsp. palearctica	94.7368	94.6484	94.6715	94.7043	94.6483	94.6746	94.7171	94.6559	94.6683	94.8535	94.8192
IP39880	enterocolitica subsp. palearctica	94.7333	94.704	94.74	94.6803	94.6649	94.6602	94.6715	94.6374	94.6508	94.818	94.8341
IP39883	enterocolitica subsp. palearctica	94.7008	94.6763	94.6811	94.6755	94.6457	94.6267	94.6542	94.6039	94.6611	94.7103	94.8246
IP39963	enterocolitica subsp. palearctica	94.3435	94.2479	94.2714	94.2632	94.2747	94.2153	94.2215	94.2573	94.1669	94.365	94.3289
105_05R	enterocolitica subsp. palearctica	94.0667	93.898	93.9752	93.9234	93.9018	93.9499	93.8846	93.9259	93.8862	94.0951	94.079
647_5307	enterocolitica subsp. palearctica	94.0601	93.9098	93.9492	93.9531	93.9336	93.957	93.889	93.8744	93.9106	94.1549	94.1042
CIP110202T	entomophaga	81.1173	81.1297	80.9831	81.0048	81.1435	81.1066	80.9986	81.151	80.9818	81.15	81.2601		81.08
IP36721	entomophaga	81.5165	81.0837	80.9129	80.8957	81.0608	80.9708	80.9145	81.0102	81.3568	81.0067	81.0488
3317_84	frederiksenii	85.1979	85.1949	85.1916	85.208	85.2536	85.2211	85.2236	85.2073	85.1747	85.3611	85.3208		85.22
ATCC33641T	frederiksenii	85.2755	85.2039	85.2675	85.1882	85.1583	85.2257	85.1281	85.1848	85.2674	85.3543	85.2453
FE80151	frederiksenii	85.2932	85.1804	85.1927	85.1874	85.1221	85.119	85.1763	85.1687	85.1924	85.2984	85.273
IP37603	frederiksenii	85.3123	85.1759	85.2206	85.2061	85.199	85.2774	85.2374	85.1989	85.2582	85.3957	85.3564
IP38678	frederiksenii	85.262	85.2908	85.3193	85.3196	85.2563	85.3142	85.3777	85.328	85.3428	85.3802	85.3893
IP39768	frederiksenii	85.158	85.0949	85.079	85.1054	84.9835	85.1214	85.0392	85.0528	85.0957	85.1715	85.1675
CFS1934T	hibernica	86.2695	86.1347	86.1373	86.56	86.1649	86.1766	86.0727	86.1427	86.1496	86.2922	86.2848		86.2
IP37048	hibernica	86.25	86.1521	86.1366	86.1842	86.1369	86.22	86.1197	86.1346	86.135	86.2599	86.1919
93_02	intermedia	84.2963	84.3182	84.2464	84.2553	84.2731	84.3732	84.2804	84.2637	84.3017	84.5343	84.2352		84.35
ATCC29909T	intermedia	84.3459	84.2754	84.2563	84.3203	84.2555	84.3621	84.2312	84.2767	84.3009	84.4922	84.3998
FCF202	intermedia	84.5442	84.3677	84.2621	84.281	84.2283	84.3525	84.2006	84.2484	84.5003	84.4284	84.3942
FCF335	intermedia	84.3753	84.3748	84.3154	84.3678	84.3217	84.3668	84.3293	84.3071	84.3148	84.5059	84.3397
IP36321	intermedia	84.4983	84.4376	84.4451	84.4265	84.461	84.4275	84.3789	84.3187	84.4104	84.4379	84.3883
IP36595	intermedia	84.4714	84.3628	84.3074	84.3678	84.3171	84.3928	84.3314	84.2643	84.387	84.4658	84.3474
IP37946	intermedia	84.5021	84.4513	84.3767	84.4652	84.4435	84.5082	84.433	84.313	84.4533	84.5092	84.3998
IP38854	intermedia	84.4477	84.3273	84.2581	84.2803	84.2373	84.4142	84.2585	84.1853	84.3222	84.4745	84.3815
IP39994	intermedia	84.3581	84.2963	84.2394	84.329	84.23	84.2679	84.1672	84.2201	84.2849	84.4358	84.274
Y228	intermedia	84.2991	84.2723	84.2612	84.3538	84.3261	84.321	84.2931	84.2556	84.3036	84.3678	84.3016
ATCC33638T	kristensenii	87.517	87.424	87.524	87.519	87.4313	87.4839	87.404	87.4075	87.463	87.6466	87.5981		87.59
FCF324	kristensenii	87.6497	87.5807	87.6232	87.5875	87.5103	87.541	87.4964	87.4768	87.5117	87.6378	87.6772
FCF326	kristensenii	87.5757	87.5374	87.5494	87.5575	87.5563	87.5147	87.5013	87.5397	87.4788	87.6458	87.6833
FCF580	kristensenii	87.6248	87.5699	87.5084	87.5215	87.5239	87.5316	87.4764	87.4689	87.5994	87.6882	87.6981
IP28590	kristensenii	87.7123	87.6784	87.7497	87.6912	87.6898	87.6565	87.6609	87.615	87.7037	87.826	87.775
IP36506	kristensenii	87.6745	87.6194	87.6771	87.5737	87.6841	87.6019	87.593	87.6178	87.5487	87.7273	87.6642
IP38952	kristensenii	87.6166	87.6264	87.6372	87.5862	87.6162	87.6078	87.5484	87.524	87.6193	87.7252	87.7376
IP39338	kristensenii	87.5749	87.5297	87.5486	87.5237	87.5837	87.539	87.5247	87.4795	87.5221	87.6627	87.7322
119_84	kristensenii	87.5924	87.5474	87.562	87.5386	87.5294	87.5423	87.465	87.4388	87.4891	87.681	87.662
120_02	massiliensis	83.062	83.1071	83.0576	83.0585	83.0025	83.0421	83.1049	83.096	83.0452	83.1244	83.1932		83.18
24070	massiliensis	83.1122	83.19	83.1108	83.1011	83.0729	83.0522	83.1622	83.0634	83.0076	83.1195	83.0795
3400_83	massiliensis	83.1112	83.1562	83.136	83.0703	83.099	83.1583	83.0925	83.1133	83.1225	83.2128	83.2663
CIP109351T	massiliensis	83.1205	83.1577	83.149	83.098	83.1286	83.1101	83.1774	83.0951	83.186	83.1777	83.2041
CIP109352	massiliensis	83.1782	83.2582	83.2193	83.1346	83.098	83.221	83.233	83.1677	83.1863	83.2266	83.2805
FCF467	massiliensis	83.1256	83.276	83.2607	83.2383	83.1631	83.205	83.2323	83.2687	83.167	83.1777	83.224
FE80988	massiliensis	83.183	83.1488	83.1562	83.0504	83.0955	83.0957	83.1356	83	83.1561	83.1883	83.2262
IP23698	massiliensis	83.183	83.2187	83.1827	83.1596	83.1134	83.1759	83.2411	83.1676	83.1579	83.2558	83.2082
IP34847	massiliensis	83.3609	83.2263	83.2506	83.1474	83.1751	83.225	83.2022	83.1549	83.4286	83.219	83.1664
IP37022	massiliensis	83.0828	83.1683	83.1074	83.0876	83.0258	83.0999	83.1688	83.0642	83.1492	83.1318	83.1141
IP37093	massiliensis	83.1823	83.2748	83.1538	83.1122	83.0557	83.2583	83.1381	83.0661	83.1807	83.2557	83.1477
IP39254	massiliensis	83.4514	83.2631	83.2366	83.2368	83.1843	83.2592	83.309	83.192	83.6346	83.3542	83.3552
IP39269	massiliensis	83.2675	83.4306	83.2781	83.3119	83.2591	83.34	83.2992	83.2848	83.3014	83.3297	83.3578
R148	massiliensis	83.0905	83.2023	83.0858	83.1676	83.0355	83.0647	83.1569	83.0187	83.2087	83.226	83.151
ATCC43969T	mollaretii	84.2925	84.2295	84.2165	84.2241	84.2281	84.334	84.153	84.1988	84.2072	84.4006	84.4113		84.27
FE82747	mollaretii	84.2699	84.2739	84.262	84.2523	84.2284	84.3112	84.2453	84.3225	84.188	84.2868	84.3839
IP22404	mollaretii	84.3194	84.3345	84.3707	84.3657	84.3341	84.4505	84.3237	84.3561	84.3442	84.4579	84.3794
IP25089	mollaretii	84.141	84.1578	84.155	84.2913	84.1068	84.1614	84.1667	84.1648	84.19	84.3777	84.2877
IP26765	mollaretii	84.4547	84.2546	84.2044	84.3171	84.1848	84.2875	84.1661	84.1932	84.4784	84.4588	84.3756
IP27339	mollaretii	84.2717	84.3352	84.366	84.3228	84.3555	84.3798	84.2822	84.3622	84.2766	84.4352	84.4291
IP28240	mollaretii	84.2784	84.2347	84.1725	84.2535	84.1501	84.2207	84.0936	84.1489	84.2057	84.3723	84.2312
IP28910	mollaretii	84.2374	84.2867	84.3003	84.2833	84.2102	84.2971	84.2469	84.2066	84.255	84.3899	84.3916
IP33651	mollaretii	84.245	84.2211	84.1903	84.3694	84.1566	84.2958	84.2781	84.2116	84.2046	84.4155	84.2775
IP36688	mollaretii	84.2917	84.3039	84.255	84.3605	84.1463	84.2733	84.1845	84.1921	84.2328	84.4483	84.3491
IP36729	mollaretii	84.2193	84.2269	84.228	84.2798	84.2127	84.2571	84.2338	84.1795	84.175	84.3587	84.3211
IP37695	mollaretii	84.1475	84.3156	84.2771	84.26	84.2152	84.3287	84.1484	84.1507	84.286	84.3542	84.2498
IP39060	mollaretii	84.1492	84.2531	84.2247	84.3554	84.1986	84.2582	84.1603	84.2142	84.2046	84.3234	84.3658
CIP110231T	nurmii	81.0657	81.1233	80.9603	81.0177	81.0239	80.9708	80.9057	80.967	80.9825	81.1546	81.0522		81.02
A125KOH2T	pekkanenii	84.5007	84.4667	84.413	84.5497	84.4194	84.4272	84.3313	84.3553	84.363	84.4146	84.4629		84.43
CIP110230	pekkanenii	84.4719	84.4179	84.4637	84.5567	84.4242	84.4613	84.3365	84.334	84.4314	84.4723	84.4088
CO92	pestis	82.3652	82.5083	82.4844	82.4936	82.3765	82.4335	82.441	82.4203	82.3938	82.3897	82.443		82.43
IP37424T	proxima	92.808	92.7541	92.6624	92.825	92.72	92.7448	92.6946	92.6459	92.6837	92.9312	92.9706		92.92
IP37838	proxima	93.0256	92.8612	92.8964	92.9342	92.9887	92.998	92.9418	92.8981	92.979	93.1258	93.0937
IP38046	proxima	92.9607	92.87	92.8547	92.9182	92.9128	92.9404	92.9374	92.8106	92.9767	93.0884	92.9887
IP38191	proxima	92.9307	92.8656	92.8945	92.9164	92.9299	92.8732	92.822	92.8523	92.8498	93.0506	93.0577
IP38663	proxima	93.0638	92.9575	92.953	92.94	92.9406	92.9426	92.9324	92.8769	92.8944	93.0559	93.0234
IP38819	proxima	92.9909	92.876	92.8852	92.8622	92.8766	92.8822	92.8304	92.8182	92.8503	93.0059	93.0055
IP38868	proxima	93.0194	92.9033	92.9198	92.8882	92.8595	92.9346	92.868	92.8853	92.9178	93.0988	93.0467
IP38950	proxima	92.8809	92.7875	92.82	92.8468	92.8519	92.8652	92.8231	92.7737	92.8401	93.0502	93.0232
IP39432	proxima	92.9839	92.988	92.8706	92.9112	92.97	92.9618	92.9195	92.849	92.9447	93.0202	93.0302
IP39924	proxima	93.0065	92.8721	92.8524	92.8995	92.9017	92.9645	92.9196	92.855	92.9912	93.0598	93.0497
ATCC4284	pseudotuberculosis	82.5398	82.6324	82.5645	82.5824	82.5186	82.4807	82.4512	82.4572	82.4487	82.5137	82.5261		82.52
IP31553	pseudotuberculosis	82.4315	82.5792	82.5883	82.4728	82.4965	82.3943	82.4806	82.3965	82.4958	82.4972	82.4924
IP32936	pseudotuberculosis	82.4856	82.5814	82.586	82.5527	82.5143	82.5853	82.4913	82.4599	82.5074	82.4771	82.4436
IP32938	pseudotuberculosis	82.4735	82.5212	82.5097	82.5229	82.4575	82.41	82.4068	82.4727	82.4007	82.5256	82.4726
IP32953	pseudotuberculosis	82.4268	82.6283	82.6769	82.6425	82.5889	82.5423	82.4799	82.5065	82.4177	82.4865	82.6085
IP32956	pseudotuberculosis	82.5353	82.6193	82.6392	82.6346	82.551	82.5135	82.5725	82.4995	82.4977	82.5176	82.6664
IP33001	pseudotuberculosis	82.4694	82.5219	82.5633	82.5366	82.5192	82.4442	82.5216	82.4595	82.3658	82.4766	82.5517
IP33250	pseudotuberculosis	82.4811	82.621	82.6947	82.5761	82.6168	82.4548	82.5653	82.5483	82.5081	82.5285	82.4785
IP33254	pseudotuberculosis	82.505	82.4715	82.4976	82.5507	82.4432	82.4501	82.4531	82.4166	82.3908	82.5594	82.6055
IP33460	pseudotuberculosis	82.5411	82.6002	82.5855	82.6832	82.5878	82.5766	82.6256	82.5701	82.5032	82.6336	82.6142
IP33678	pseudotuberculosis	82.492	82.7088	82.684	82.6801	82.5576	82.5636	82.5907	82.6201	82.5349	82.5336	82.5962
IP34451	pseudotuberculosis	82.4517	82.602	82.5933	82.607	82.5754	82.5283	82.526	82.5479	82.4745	82.5394	82.5873
No5	pseudotuberculosis	82.4717	82.6624	82.6293	82.6059	82.5938	82.4735	82.4698	82.5308	82.5201	82.5173	82.505
OK5586	pseudotuberculosis	82.3979	82.4997	82.525	82.512	82.4593	82.4236	82.3884	82.4647	82.4528	82.4957	82.4322
OK6088	pseudotuberculosis	82.4823	82.4811	82.5024	82.4301	82.4246	82.4155	82.3691	82.3851	82.3875	82.4868	82.5532
SP93422	pseudotuberculosis	82.4826	82.5337	82.5604	82.5334	82.5328	82.4428	82.4604	82.4604	82.4651	82.5224	82.5709
ATCC_BAA-2637T	rochesterensis	87.5924	87.5	87.5498	87.5204	87.4695	87.5282	87.537	87.4975	87.5754	87.7865	87.6937		87.64
FE80982	rochesterensis	87.5721	87.4585	87.5018	87.5325	87.5141	87.5115	87.4689	87.499	87.5331	87.6972	87.6326
IP28581	rochesterensis	87.8383	87.7368	87.7913	87.7654	87.7141	87.7611	87.7672	87.7165	87.7182	87.8154	87.8354
IP35638	rochesterensis	87.6403	87.5319	87.5109	87.5729	87.513	87.6361	87.5585	87.5453	87.5721	87.8016	87.6676
IP37484	rochesterensis	87.6657	87.6281	87.6336	87.6794	87.5823	87.6474	87.59	87.6633	87.5718	87.772	87.6956
IP38487	rochesterensis	87.6153	87.5883	87.5314	87.5833	87.5961	87.6146	87.5827	87.6291	87.6163	87.7431	87.653
IP38810	rochesterensis	87.6959	87.7165	87.653	87.6822	87.6744	87.7224	87.6197	87.6596	87.703	87.7545	87.7681
IP38921	rochesterensis	87.7485	87.6391	87.6433	87.7611	87.7485	87.6494	87.731	87.6637	87.7527	87.8105	87.744
3343	rohdei	84.4691	84.4193	84.4621	84.3766	84.3967	84.3983	84.2982	84.3773	84.2923	84.5641	84.4592		84.46
56_02	rohdei	84.3651	84.5108	84.4588	84.3838	84.4001	84.3895	84.3358	84.3861	84.3428	84.5309	84.5148
68_02	rohdei	84.4729	84.4417	84.5141	84.494	84.4348	84.5089	84.4628	84.5035	84.3852	84.5108	84.5278
82589	rohdei	84.4463	84.3838	84.4183	84.3843	84.3216	84.3896	84.4177	84.4221	84.352	84.5369	84.481
ATCC43380T	rohdei	84.4416	84.4143	84.4107	84.4616	84.4218	84.4018	84.4067	84.3945	84.4111	84.5233	84.5041
IP34773	rohdei	84.4491	84.5334	84.478	84.4932	84.3883	84.3804	84.4031	84.384	84.4185	84.503	84.5168
IP36459	rohdei	84.416	84.5257	84.5378	84.5448	84.474	84.4973	84.4851	84.469	84.4793	84.4898	84.549
IP38305	rohdei	84.4319	84.4964	84.46	84.3957	84.4048	84.4272	84.3195	84.4092	84.3834	84.5367	84.5086
IP38566	rohdei	84.5329	84.5626	84.6028	84.6009	84.5179	84.5451	84.5277	84.5476	84.5073	84.5328	84.5793
IP38583	rohdei	84.4563	84.504	84.4721	84.4052	84.4264	84.4977	84.4686	84.4259	84.4637	84.468	84.5359
37551	ruckeri	81.1215	81.1134	81.1188	81.0621	81.089	81.026	81.1517	81.1622	81.0587	81.066	81.1746		81.06
ATCC29473T	ruckeri	81.1794	81.1462	81.1587	81.1618	81.2099	81.0406	81.2064	81.1926	81.1455	81.1128	81.2681
BigCreek74	ruckeri	81.0501	81.0027	80.9461	81.016	80.9562	80.9035	81.0332	81.0414	80.9915	81.0634	81.0928
IP27752	ruckeri	81.1087	81.0405	81.018	81.0508	81.1261	80.9953	81.1166	81.1737	81.0272	81.0357	81.0826
IP27754	ruckeri	81.1328	81.0668	80.9287	80.9573	81.0163	81.0412	81.1126	81.1295	80.9619	81.1301	81.1747
OMBL4	ruckeri	80.9933	80.9934	81.0017	80.9808	80.9263	80.9112	81.0574	81.051	80.9883	81.0132	81.1531
RS41	ruckeri	81.1128	81.0987	81.0386	80.9478	81.0414	80.9849	81.0833	81.147	80.9927	81.0587	81.1615
SC09	ruckeri	81.1701	81.0854	81.1008	81.0817	81.0797	81.0345	81.1374	81.13	81.0213	81.1347	81.1854
YRB	ruckeri	81.044	80.8833	80.9021	80.9063	80.8814	80.9874	80.9808	81.031	80.9249	81.0262	81.0389
228T	similis	82.5284	82.4891	82.5338	82.4507	82.5386	82.4507	82.5179	82.4695	82.3965	82.6021	82.5935		82.52
OK6609	similis	82.4677	82.563	82.6196	82.7084	82.5309	82.4814	82.5112	82.4766	82.5339	82.5361	82.5783
R116	similis	82.5564	82.5184	82.5014	82.5451	82.5179	82.4772	82.4335	82.4687	82.4806	82.5538	82.5728
R626R	similis	82.7311	82.4424	82.5443	82.4915	82.5109	82.4538	82.4432	82.4842	82.7164	82.6435	82.5493
Kuratani_2	similis	82.6001	82.6442	82.5978	82.6023	82.5747	82.5505	82.6057	82.6171	82.5105	82.6671	82.5829
MW109_2	similis	82.4662	82.4117	82.4352	82.4825	82.3816	82.4481	82.3653	82.4303	82.4384	82.6038	82.5271
MW332_1	similis	82.5452	82.6502	82.5364	82.5649	82.4835	82.5353	82.5069	82.6353	82.4583	82.6037	82.6094
R2091_2	similis	82.3686	82.4742	82.4289	82.4812	82.3671	82.4722	82.4398	82.4957	82.4326	82.5689	82.4818
R2096_1	similis	82.4475	82.5259	82.5057	82.542	82.487	82.4273	82.505	82.5457	82.4574	82.5243	82.5516
IP34646T	thracica	87.6041	87.5751	87.5703	87.5482	87.584	87.5508	87.5326	87.5336	87.5559	87.6752	87.6627		87.58
IP35448	thracica	87.5918	87.5712	87.5506	87.5854	87.5619	87.6235	87.5354	87.5394	87.5415	87.7682	87.64
IP42199	thracica	87.6411	87.6475	87.5893	87.651	87.5598	87.5472	87.4917	87.4904	87.5927	87.7319	87.6653
IP6945	thracica	87.5147	87.5988	87.5127	87.5404	87.4857	87.5586	87.4902	87.4773	87.5156	87.737	87.6903
3430	vastinensis	84.8147	84.7907	84.8004	84.7579	84.7343	84.795	84.7484	84.8023	84.6964	84.7469	84.8239		84.82
FCF208	vastinensis	84.8276	84.8374	84.8423	84.8127	84.7792	84.8104	84.7505	84.8101	84.7593	84.8208	84.8136
FCF224	vastinensis	84.7919	84.8169	84.846	84.739	84.6985	84.8634	84.7786	84.8475	84.6948	84.8852	84.8545
IP37831	vastinensis	84.8046	84.6914	84.7184	84.6984	84.7114	84.7604	84.7069	84.7872	84.6687	84.8147	84.8629
IP38006	vastinensis	84.8171	84.7992	84.8253	84.8329	84.7443	84.8855	84.8929	84.863	84.7749	84.947	84.9009
IP38178	vastinensis	84.8511	84.8157	84.8905	84.8026	84.791	84.924	84.8951	84.8966	84.8184	84.9792	84.865
IP38594T	vastinensis	84.8306	84.87	84.8314	84.8109	84.7663	84.9116	84.8732	84.8662	84.7922	84.9513	84.9256
IP38831	vastinensis	84.8716	84.8317	84.7722	84.7921	84.724	84.9741	84.8556	84.8155	84.7744	84.9075	84.9176
No51	wautersii	82.4998	82.6542	82.5844	82.5764	82.5319	82.5381	82.5155	82.3564	82.5144	82.5113	82.6621		82.47
Y428	wautersii	82.434	82.4959	82.5093	82.4477	82.4463	82.395	82.3929	82.2919	82.3559	82.3993	82.4285
12_219N1T	wautersii	82.4577	82.4282	82.4765	82.5054	82.4901	82.4421	82.5017	82.3999	82.4359	82.4551	82.5376
1 ANI values (%) were calculated using fastANI version 1.33 (29), values above 95% are highlighted in green.
